# Supplementary material for: Higher Human Cytomegalovirus (HCMV) Specific IgG Antibody Levels in Plasma Samples from Patients with Metastatic Brain Tumors Are Associated with Longer Survival
Source: Medicina (Kaunas). 2023 Jul 5;59(7):1248. doi: 10.3390/medicina59071248 (PMC10384986; doi:10.3390/medicina59071248)
Supplement: Supplementary file 1 [file medicina-59-01248-s001.zip]

Archive with 1 entries (1 files):
- medicina-2415707-supplementary.pdf
